# Supplementary material for: Phylodynamic and Recombination Analyses of Avian Infectious Bronchitis GI-23 Reveal a Widespread Recombinant Cluster and New Among-Countries Linkages
Source: Animals (Basel). 2021 Nov 8;11(11):3182. doi: 10.3390/ani11113182 (PMC8614413; doi:10.3390/ani11113182)
Supplement: Supplementary file 1 [file animals-11-03182-s001.zip]

Archive with 2 entries (2 files):
- Figure S1.pdf
- Supplementary data 1.xlsx
