# Supplementary material for: Phylodynamic and Recombination Analyses of Avian Infectious Bronchitis GI-23 Reveal a Widespread Recombinant Cluster and New Among-Countries Linkages
Source: Animals (Basel). 2021 Nov 8;11(11):3182. doi: 10.3390/ani11113182 (PMC8614413; doi:10.3390/ani11113182)
Supplement: Supplementary file 1 [file animals-11-03182-s001.zip › Supplementary data 1.xlsx]

## Sheet: S1
SeqName	Acc.Number	Country	Year	Dataset
1017 Poland 2019	MZ666061	Poland	2019	European Dataset
1018 Poland 2019	MZ666034	Poland	2019	European Dataset			Conteggio di SeqName	Etichette di colonna
1036 Poland 2019	MZ666060	Poland	2019	European Dataset			Etichette di riga	China	Egypt	Iran	Israel	KSA	Poland	Romania	Turkey	Total
104 Poland 2017	MZ666012	Poland	2017	European Dataset			1998				1					1
1098 Poland 2019	MZ666036	Poland	2019	European Dataset			2006				1					1
1101 Poland 2019	MZ666037	Poland	2019	European Dataset			2008			1						1
1148 Poland 2020	MZ666038	Poland	2020	European Dataset			2010		1						1	2
MN887174 Poland 2017	MN887174	Poland	2017	International Dataset			2011		1							1
MN887179 Poland 2017	MN887179	Poland	2017	International Dataset			2012		6							6
MN887180 Poland 2017	MN887180	Poland	2017	International Dataset			2013		2							2
MN887176 Poland 2017	MN887176	Poland	2017	International Dataset			2014		3						10	13
MN887177 Poland 2017	MN887177	Poland	2017	International Dataset			2015		2	1			1		10	14
1170 Poland 2020	MZ666039	Poland	2020	European Dataset			2016		14	2			12	2	10	40
12 Poland 2017	MZ666005	Poland	2017	European Dataset			2017		5				21	6	10	42
1205 Poland 2020	MZ666059	Poland	2020	European Dataset			2018	1	3				42		10	56
1251 Poland 2020	MZ666058	Poland	2020	European Dataset			2019		10			3	13	1	10	37
1305 Poland 2020	MZ666041	Poland	2020	European Dataset			2020						12	3		15
1 Romania 2016	MZ666079	Romania	2016	European Dataset			Total	1	47	4	2	3	101	12	61	231
35 Romania 2017	MZ666080	Romania	2017	European Dataset
50 Romania 2017	MZ666081	Romania	2017	European Dataset
66 Romania 2017	MZ666082	Romania	2017	European Dataset
86 Romania 2017	MZ666083	Romania	2017	European Dataset
KY028743 Poland 2015	KY028743	Poland	2015	International Dataset
KY028746 Poland 2016	KY028746	Poland	2016	International Dataset
MF101744 Romania 2016	MF101744	Romania	2016	International Dataset
MN887172 Poland 2016	MN887172	Poland	2016	International Dataset
MN887189 Poland 2016	MN887189	Poland	2016	International Dataset
MN887190 Poland 2016	MN887190	Poland	2016	International Dataset
MN887191 Poland 2016	MN887191	Poland	2016	International Dataset
KY028744 Poland 2016	KY028744	Poland	2016	International Dataset
KY028747 Poland 2016	KY028747	Poland	2016	International Dataset
KY028748 Poland 2016	KY028748	Poland	2016	International Dataset
MK581207 Poland 2016	MK581207	Poland	2016	International Dataset
MN887173 Poland 2016	MN887173	Poland	2016	International Dataset
1323 Poland 2020	MZ666040	Poland	2020	European Dataset
1330 Poland 2020	MZ666042	Poland	2020	European Dataset
MN887185 Poland 2018	MN887185	Poland	2018	International Dataset
1353 Poland 2020	MZ666043	Poland	2020	European Dataset
1360 Poland 2020	MZ666075	Poland	2020	European Dataset
MN887175 Poland 2017	MN887175	Poland	2017	International Dataset
1428 Poland 2020	MZ666074	Poland	2020	European Dataset
MN887178 Poland 2017	MN887178	Poland	2017	International Dataset
MK581208 Poland 2017	MK581208	Poland	2017	International Dataset
KY047602 Poland 2016	KY047602	Poland	2016	International Dataset
1440 Poland 2020	MZ666006	Poland	2020	European Dataset
147 Poland 2017	MZ666013	Poland	2017	European Dataset
KY028745 Poland 2016	KY028745	Poland	2016	International Dataset
1482 Poland 2020	MZ666052	Poland	2020	European Dataset
166 Poland 2017	MZ666014	Poland	2017	European Dataset
781 Romania 2020	MZ666076	Romania	2020	European Dataset
732 Romania 2020	MZ666077	Romania	2020	European Dataset
169 Poland 2017	MZ666015	Poland	2017	European Dataset
182 Poland 2017	MZ666016	Poland	2017	European Dataset
204 Poland 2018	MZ666069	Poland	2018	European Dataset
224 Poland 2018	MZ666017	Poland	2018	European Dataset
240 Poland 2018	MZ666018	Poland	2018	European Dataset
MN887182 Poland 2018	MN887182	Poland	2018	International Dataset
243 Poland 2018	MZ666019	Poland	2018	European Dataset
319 Poland 2018	MZ666020	Poland	2018	European Dataset
34 Poland 2017	MZ666070	Poland	2017	European Dataset
371 Poland 2018	MZ666021	Poland	2018	European Dataset
752 Romania 2020	MZ666078	Romania	2020	European Dataset
MN887181 Poland 2018	MN887181	Poland	2018	International Dataset
409 Poland 2018	MZ666053	Poland	2018	European Dataset
410 Poland 2018	MZ666054	Poland	2018	European Dataset
415 Poland 2018	MZ666022	Poland	2018	European Dataset
427 Poland 2018	MZ666023	Poland	2018	European Dataset
43 Poland 2017	MZ666004	Poland	2017	European Dataset
433 Poland 2018	MZ666025	Poland	2018	European Dataset
440 Poland 2018	MZ666026	Poland	2018	European Dataset
444 Poland 2018	MZ666027	Poland	2018	European Dataset
494 Poland 2018	MZ666068	Poland	2018	European Dataset
516 Poland 2018	MZ666028	Poland	2018	European Dataset
523 Poland 2018	MZ666056	Poland	2018	European Dataset
569 Poland 2018	MZ666044	Poland	2018	European Dataset
583 Poland 2018	MZ666045	Poland	2018	European Dataset
584 Poland 2018	MZ666071	Poland	2018	European Dataset
586 Poland 2018	MZ666067	Poland	2018	European Dataset
592 Poland 2018	MZ666073	Poland	2018	European Dataset
599 Poland 2018	MZ666046	Poland	2018	European Dataset
617 Poland 2018	MZ666029	Poland	2018	European Dataset
MN887193 Poland 2019	MN887193	Poland	2019	International Dataset
642 Poland 2018	MZ666030	Poland	2018	European Dataset
643 Poland 2018	MZ666072	Poland	2018	European Dataset
661 Poland 2018	MZ666066	Poland	2018	European Dataset
666 Poland 2018	MZ666065	Poland	2018	European Dataset
667 Poland 2018	MZ666064	Poland	2018	European Dataset
675 Poland 2018	MZ666047	Poland	2018	European Dataset
677 Poland 2018	MZ666031	Poland	2018	European Dataset
682 Poland 2018	MZ666063	Poland	2018	European Dataset
EU780077 Israel 2006	EU780077	Israel	2006	International Dataset
684 Poland 2018	MZ666062	Poland	2018	European Dataset
708 Poland 2018	MZ666048	Poland	2018	European Dataset
MN685714 Turkey 2014	MN685714	Turkey	2014	International Dataset
MN685724 Turkey 2015	MN685724	Turkey	2015	International Dataset
MN685725 Turkey 2015	MN685725	Turkey	2015	International Dataset
MN685726 Turkey 2015	MN685726	Turkey	2015	International Dataset
MN685727 Turkey 2015	MN685727	Turkey	2015	International Dataset
MN685728 Turkey 2015	MN685728	Turkey	2015	International Dataset
MN685729 Turkey 2015	MN685729	Turkey	2015	International Dataset
MN685730 Turkey 2015	MN685730	Turkey	2015	International Dataset
MN685731 Turkey 2015	MN685731	Turkey	2015	International Dataset
MN685732 Turkey 2015	MN685732	Turkey	2015	International Dataset
MN685733 Turkey 2015	MN685733	Turkey	2015	International Dataset
MN685734 Turkey 2016	MN685734	Turkey	2016	International Dataset
MN685735 Turkey 2016	MN685735	Turkey	2016	International Dataset
MN685736 Turkey 2016	MN685736	Turkey	2016	International Dataset
MN685737 Turkey 2016	MN685737	Turkey	2016	International Dataset
MN685740 Turkey 2016	MN685740	Turkey	2016	International Dataset
MN685741 Turkey 2016	MN685741	Turkey	2016	International Dataset
MN685742 Turkey 2016	MN685742	Turkey	2016	International Dataset
MN685743 Turkey 2016	MN685743	Turkey	2016	International Dataset
714 Poland 2018	MZ666049	Poland	2018	European Dataset
724 Poland 2018	MZ666050	Poland	2018	European Dataset
MN685738 Turkey 2016	MN685738	Turkey	2016	International Dataset
MN685739 Turkey 2016	MN685739	Turkey	2016	International Dataset
73 Poland 2017	MZ666010	Poland	2017	European Dataset
MN887183 Poland 2018	MN887183	Poland	2018	International Dataset
MN887184 Poland 2018	MN887184	Poland	2018	International Dataset
834 Poland 2019	MZ666051	Poland	2019	European Dataset
MN887188 Poland 2019	MN887188	Poland	2019	International Dataset
KP259312 Turkey 2010	KP259312	Turkey	2010	International Dataset
MN685719 Turkey 2014	MN685719	Turkey	2014	International Dataset
MN685720 Turkey 2014	MN685720	Turkey	2014	International Dataset
MN685721 Turkey 2014	MN685721	Turkey	2014	International Dataset
MN685722 Turkey 2014	MN685722	Turkey	2014	International Dataset
MN685723 Turkey 2014	MN685723	Turkey	2014	International Dataset
MN685715 Turkey 2014	MN685715	Turkey	2014	International Dataset
MN685716 Turkey 2014	MN685716	Turkey	2014	International Dataset
MN685717 Turkey 2014	MN685717	Turkey	2014	International Dataset
MN685718 Turkey 2014	MN685718	Turkey	2014	International Dataset
MN887192 Poland 2018	MN887192	Poland	2018	International Dataset
91 Poland 2017	MZ666009	Poland	2017	European Dataset
94 Poland 2017	MZ666007	Poland	2017	European Dataset
955 Poland 2019	MZ666032	Poland	2019	European Dataset
MN685758 Turkey 2018	MN685758	Turkey	2018	International Dataset
MN685759 Turkey 2018	MN685759	Turkey	2018	International Dataset
MN685760 Turkey 2018	MN685760	Turkey	2018	International Dataset
MN685761 Turkey 2018	MN685761	Turkey	2018	International Dataset
MN685762 Turkey 2018	MN685762	Turkey	2018	International Dataset
MN685763 Turkey 2018	MN685763	Turkey	2018	International Dataset
MN685764 Turkey 2019	MN685764	Turkey	2019	International Dataset
MN685765 Turkey 2019	MN685765	Turkey	2019	International Dataset
MN685766 Turkey 2019	MN685766	Turkey	2019	International Dataset
MN685767 Turkey 2019	MN685767	Turkey	2019	International Dataset
MN685768 Turkey 2019	MN685768	Turkey	2019	International Dataset
MN685769 Turkey 2019	MN685769	Turkey	2019	International Dataset
MN685770 Turkey 2019	MN685770	Turkey	2019	International Dataset
MN685771 Turkey 2019	MN685771	Turkey	2019	International Dataset
MN685772 Turkey 2019	MN685772	Turkey	2019	International Dataset
MN685773 Turkey 2019	MN685773	Turkey	2019	International Dataset
958 Poland 2019	MZ666055	Poland	2019	European Dataset
MN685744 Turkey 2017	MN685744	Turkey	2017	International Dataset
MN685745 Turkey 2017	MN685745	Turkey	2017	International Dataset
MN685749 Turkey 2017	MN685749	Turkey	2017	International Dataset
MN685750 Turkey 2017	MN685750	Turkey	2017	International Dataset
MN685751 Turkey 2017	MN685751	Turkey	2017	International Dataset
MN685752 Turkey 2017	MN685752	Turkey	2017	International Dataset
MN685753 Turkey 2017	MN685753	Turkey	2017	International Dataset
MN685754 Turkey 2018	MN685754	Turkey	2018	International Dataset
MN685755 Turkey 2018	MN685755	Turkey	2018	International Dataset
MN685756 Turkey 2018	MN685756	Turkey	2018	International Dataset
MN685757 Turkey 2018	MN685757	Turkey	2018	International Dataset
MN685746 Turkey 2017	MN685746	Turkey	2017	International Dataset
MN685748 Turkey 2017	MN685748	Turkey	2017	International Dataset
MN685747 Turkey 2017	MN685747	Turkey	2017	International Dataset
483 Romania 2019	MZ666085	Romania	2019	European Dataset
96 Poland 2017	MZ666008	Poland	2017	European Dataset
978 Poland 2019	MZ666057	Poland	2019	European Dataset
156 Romania 2017	MZ666086	Romania	2017	European Dataset
MN887187 Poland 2019	MN887187	Poland	2019	International Dataset
JX173488 Egypt 2012	JX173488	Egypt	2012	International Dataset
MF034379 Egypt 2016	MF034379	Egypt	2016	International Dataset
MT270490 KSA 2019	MT270490	KSA	2019	International Dataset
MF034380 Egypt 2016	MF034380	Egypt	2016	International Dataset
MF034382 Egypt 2016	MF034382	Egypt	2016	International Dataset
MF034381 Egypt 2016	MF034381	Egypt	2016	International Dataset
98 Poland 2017	MZ666011	Poland	2017	European Dataset
MN887186 Poland 2018	MN887186	Poland	2018	International Dataset
88 Romania 2017	MZ666084	Romania	2017	European Dataset
JX173489 Egypt 2012	JX173489	Egypt	2012	International Dataset
MN651568 Egypt 2019	MN651568	Egypt	2019	International Dataset
KC533682 Egypt 2012	KC533682	Egypt	2012	International Dataset
KU238172 Egypt 2012	KU238172	Egypt	2012	International Dataset
KY805846 Egypt 2014	KY805846	Egypt	2014	International Dataset
MN987231 Egypt 2013	MN987231	Egypt	2013	International Dataset
KU238173 Egypt 2011	KU238173	Egypt	2011	International Dataset
KU979006 Egypt 2014	KU979006	Egypt	2014	International Dataset
MN651569 Egypt 2019	MN651569	Egypt	2019	International Dataset
MN651565 Egypt 2019	MN651565	Egypt	2019	International Dataset
KU238174 Egypt 2010	KU238174	Egypt	2010	International Dataset
KU238175 Egypt 2012	KU238175	Egypt	2012	International Dataset
KU238178 Egypt 2014	KU238178	Egypt	2014	International Dataset
KU238179 Egypt 2015	KU238179	Egypt	2015	International Dataset
KU979008 Egypt 2013	KU979008	Egypt	2013	International Dataset
MF034372 Egypt 2016	MF034372	Egypt	2016	International Dataset
MF034373 Egypt 2016	MF034373	Egypt	2016	International Dataset
MF034376 Egypt 2016	MF034376	Egypt	2016	International Dataset
MF034377 Egypt 2016	MF034377	Egypt	2016	International Dataset
MF034378 Egypt 2016	MF034378	Egypt	2016	International Dataset
MF034374 Egypt 2016	MF034374	Egypt	2016	International Dataset
MF034375 Egypt 2016	MF034375	Egypt	2016	International Dataset
MT270491 KSA 2019	MT270491	KSA	2019	International Dataset
KU979007 Egypt 2012	KU979007	Egypt	2012	International Dataset
MF034384 Egypt 2016	MF034384	Egypt	2016	International Dataset
MT270492 KSA 2019	MT270492	KSA	2019	International Dataset
MF034385 Egypt 2016	MF034385	Egypt	2016	International Dataset
MN651560 Egypt 2019	MN651560	Egypt	2019	International Dataset
MN651562 Egypt 2019	MN651562	Egypt	2019	International Dataset
MN890132 Egypt 2018	MN890132	Egypt	2018	International Dataset
MN890131 Egypt 2018	MN890131	Egypt	2018	International Dataset
MN987230 Egypt 2016	MN987230	Egypt	2016	International Dataset
MN651567 Egypt 2019	MN651567	Egypt	2019	International Dataset
MN651561 Egypt 2019	MN651561	Egypt	2019	International Dataset
MN651566 Egypt 2019	MN651566	Egypt	2019	International Dataset
MN651563 Egypt 2019	MN651563	Egypt	2019	International Dataset
MN890133 Egypt 2017	MN890133	Egypt	2017	International Dataset
MN890134 Egypt 2017	MN890134	Egypt	2017	International Dataset
MN890127 Egypt 2017	MN890127	Egypt	2017	International Dataset
MN890128 Egypt 2017	MN890128	Egypt	2017	International Dataset
MN890129 Egypt 2017	MN890129	Egypt	2017	International Dataset
MN651564 Egypt 2019	MN651564	Egypt	2019	International Dataset
MN262644 Egypt 2018	MN262644	Egypt	2018	International Dataset
KU979010 Egypt 2015	KU979010	Egypt	2015	International Dataset
992 Poland 2019	MZ666033	Poland	2019	European Dataset
AF093796 Israel 1998	AF093796	Israel	1998	International Dataset
MN509314 China 2018	MN509314	China	2018	International Dataset
MG013972 Iran 2016	MG013972	Iran	2016	International Dataset
MG013973 Iran 2016	MG013973	Iran	2016	International Dataset
MG233398 Iran 2015	MG233398	Iran	2015	International Dataset
KU238176 Iran 2008	KU238176	Iran	2008	International Dataset

## Sheet: HVR12
SeqName	Acc.Number	Country	Year	Dataset
43 Poland 2017	MZ666004	Poland	2017	European Dataset
12 Poland 2017	MZ666005	Poland	2017	European Dataset
73 Poland 2017	MZ666010	Poland	2017	European Dataset
182 Poland 2017	MZ666016	Poland	2017	European Dataset			Conteggio di SeqName	Etichette di colonna
371 Poland 2018	MZ666021	Poland	2018	European Dataset			Etichette di riga	China	Egypt	Germany	Iran	Iraq	Israel	KSA	Lebanon	Nigeria	Poland	Romania	Turkey	Totale complessivo
440 Poland 2018	MZ666026	Poland	2018	European Dataset			1996						1							1
955 Poland 2019	MZ666032	Poland	2019	European Dataset			1997						1							1
34 Poland 2017	MZ666070	Poland	2017	European Dataset			1998		1				4							5
1 Romania 2016	MZ666079	Romania	2016	European Dataset			1999						1							1
35 Romania 2017	MZ666080	Romania	2017	European Dataset			2000						1							1
50 Romania 2017	MZ666081	Romania	2017	European Dataset			2006						1							1
66 Romania 2017	MZ666082	Romania	2017	European Dataset			2008				2									2
86 Romania 2017	MZ666083	Romania	2017	European Dataset			2009				7									7
KY028743 Poland 2015	KY028743	Poland	2015	International Dataset			2010		1		1								1	3
KY028746 Poland 2016	KY028746	Poland	2016	International Dataset			2011		1											1
KY028747 Poland 2016	KY028747	Poland	2016	International Dataset			2012		6											6
KY028748 Poland 2016	KY028748	Poland	2016	International Dataset			2013		2			1				2				5
MF101744 Romania 2016	MF101744	Romania	2016	International Dataset			2014		3										10	13
MN887172 Poland 2016	MN887172	Poland	2016	International Dataset			2015		2		1						1		10	14
MN887175 Poland 2017	MN887175	Poland	2017	International Dataset			2016		14		2						12	2	10	40
MN887176 Poland 2017	MN887176	Poland	2017	International Dataset			2017		6		1	4					21	6	10	48
MN887177 Poland 2017	MN887177	Poland	2017	International Dataset			2018	1	3						3		43		10	60
MN887178 Poland 2017	MN887178	Poland	2017	International Dataset			2019		10	1				4			14	1	10	40
MN887189 Poland 2016	MN887189	Poland	2016	International Dataset			2020						6				12	3		21
MN887190 Poland 2016	MN887190	Poland	2016	International Dataset			Totale complessivo	1	49	1	14	5	15	4	3	2	103	12	61	270
MN887191 Poland 2016	MN887191	Poland	2016	International Dataset
94 Poland 2017	MZ666007	Poland	2017	European Dataset
96 Poland 2017	MZ666008	Poland	2017	European Dataset
91 Poland 2017	MZ666009	Poland	2017	European Dataset
98 Poland 2017	MZ666011	Poland	2017	European Dataset
169 Poland 2017	MZ666015	Poland	2017	European Dataset
KY028744 Poland 2016	KY028744	Poland	2016	International Dataset
MK581208 Poland 2017	MK581208	Poland	2017	International Dataset
415 Poland 2018	MZ666022	Poland	2018	European Dataset
MN887174 Poland 2017	MN887174	Poland	2017	International Dataset
MN887179 Poland 2017	MN887179	Poland	2017	International Dataset
MN887180 Poland 2017	MN887180	Poland	2017	International Dataset
1018 Poland 2019	MZ666034	Poland	2019	European Dataset
781 Romania 2020	MZ666076	Romania	2020	European Dataset
732 Romania 2020	MZ666077	Romania	2020	European Dataset
752 Romania 2020	MZ666078	Romania	2020	European Dataset
1148 Poland 2020	MZ666038	Poland	2020	European Dataset
147 Poland 2017	MZ666013	Poland	2017	European Dataset
319 Poland 2018	MZ666020	Poland	2018	European Dataset
617 Poland 2018	MZ666029	Poland	2018	European Dataset
599 Poland 2018	MZ666046	Poland	2018	European Dataset
714 Poland 2018	MZ666049	Poland	2018	European Dataset
MN887182 Poland 2018	MN887182	Poland	2018	International Dataset
427 Poland 2018	MZ666023	Poland	2018	European Dataset
642 Poland 2018	MZ666030	Poland	2018	European Dataset
677 Poland 2018	MZ666031	Poland	2018	European Dataset
494 Poland 2018	MZ666068	Poland	2018	European Dataset
MN887185 Poland 2018	MN887185	Poland	2018	International Dataset
958 Poland 2019	MZ666055	Poland	2019	European Dataset
MK581207 Poland 2016	MK581207	Poland	2016	International Dataset
MN887173 Poland 2016	MN887173	Poland	2016	International Dataset
EU780077 Israel 2006	EU780077	Israel	2006	International Dataset
MN685714 Turkey 2014	MN685714	Turkey	2014	International Dataset
MN685724 Turkey 2015	MN685724	Turkey	2015	International Dataset
MN685725 Turkey 2015	MN685725	Turkey	2015	International Dataset
MN685726 Turkey 2015	MN685726	Turkey	2015	International Dataset
MN685727 Turkey 2015	MN685727	Turkey	2015	International Dataset
MN685728 Turkey 2015	MN685728	Turkey	2015	International Dataset
MN685729 Turkey 2015	MN685729	Turkey	2015	International Dataset
MN685730 Turkey 2015	MN685730	Turkey	2015	International Dataset
MN685731 Turkey 2015	MN685731	Turkey	2015	International Dataset
MN685732 Turkey 2015	MN685732	Turkey	2015	International Dataset
MN685733 Turkey 2015	MN685733	Turkey	2015	International Dataset
1440 Poland 2020	MZ666006	Poland	2020	European Dataset
431 Poland 2018	MZ666024	Poland	2018	European Dataset
1305 Poland 2020	MZ666041	Poland	2020	European Dataset
1353 Poland 2020	MZ666043	Poland	2020	European Dataset
569 Poland 2018	MZ666044	Poland	2018	European Dataset
978 Poland 2019	MZ666057	Poland	2019	European Dataset
684 Poland 2018	MZ666062	Poland	2018	European Dataset
586 Poland 2018	MZ666067	Poland	2018	European Dataset
643 Poland 2018	MZ666072	Poland	2018	European Dataset
MN887183 Poland 2018	MN887183	Poland	2018	International Dataset
MN887184 Poland 2018	MN887184	Poland	2018	International Dataset
MN887188 Poland 2019	MN887188	Poland	2019	International Dataset
MN887193 Poland 2019	MN887193	Poland	2019	International Dataset
104 Poland 2017	MZ666012	Poland	2017	European Dataset
1330 Poland 2020	MZ666042	Poland	2020	European Dataset
675 Poland 2018	MZ666047	Poland	2018	European Dataset
409 Poland 2018	MZ666053	Poland	2018	European Dataset
410 Poland 2018	MZ666054	Poland	2018	European Dataset
1205 Poland 2020	MZ666059	Poland	2020	European Dataset
1036 Poland 2019	MZ666060	Poland	2019	European Dataset
1017 Poland 2019	MZ666061	Poland	2019	European Dataset
666 Poland 2018	MZ666065	Poland	2018	European Dataset
661 Poland 2018	MZ666066	Poland	2018	European Dataset
584 Poland 2018	MZ666071	Poland	2018	European Dataset
592 Poland 2018	MZ666073	Poland	2018	European Dataset
1360 Poland 2020	MZ666075	Poland	2020	European Dataset
MN685764 Turkey 2019	MN685764	Turkey	2019	International Dataset
MN685765 Turkey 2019	MN685765	Turkey	2019	International Dataset
MN685766 Turkey 2019	MN685766	Turkey	2019	International Dataset
MN685767 Turkey 2019	MN685767	Turkey	2019	International Dataset
MN685768 Turkey 2019	MN685768	Turkey	2019	International Dataset
MN685769 Turkey 2019	MN685769	Turkey	2019	International Dataset
1170 Poland 2020	MZ666039	Poland	2020	European Dataset
708 Poland 2018	MZ666048	Poland	2018	European Dataset
834 Poland 2019	MZ666051	Poland	2019	European Dataset
1482 Poland 2020	MZ666052	Poland	2020	European Dataset
204 Poland 2018	MZ666069	Poland	2018	European Dataset
682 Poland 2018	MZ666063	Poland	2018	European Dataset
433 Poland 2018	MZ666025	Poland	2018	European Dataset
444 Poland 2018	MZ666027	Poland	2018	European Dataset
1101 Poland 2019	MZ666037	Poland	2019	European Dataset
523 Poland 2018	MZ666056	Poland	2018	European Dataset
667 Poland 2018	MZ666064	Poland	2018	European Dataset
992 Poland 2019	MZ666033	Poland	2019	European Dataset
724 Poland 2018	MZ666050	Poland	2018	European Dataset
1428 Poland 2020	MZ666074	Poland	2020	European Dataset
KY028745 Poland 2016	KY028745	Poland	2016	International Dataset
KY047602 Poland 2016	KY047602	Poland	2016	International Dataset
MN887181 Poland 2018	MN887181	Poland	2018	International Dataset
MN685734 Turkey 2016	MN685734	Turkey	2016	International Dataset
MN685735 Turkey 2016	MN685735	Turkey	2016	International Dataset
MN685736 Turkey 2016	MN685736	Turkey	2016	International Dataset
MN685737 Turkey 2016	MN685737	Turkey	2016	International Dataset
MN685740 Turkey 2016	MN685740	Turkey	2016	International Dataset
MN685741 Turkey 2016	MN685741	Turkey	2016	International Dataset
MN685742 Turkey 2016	MN685742	Turkey	2016	International Dataset
MN685743 Turkey 2016	MN685743	Turkey	2016	International Dataset
MN685738 Turkey 2016	MN685738	Turkey	2016	International Dataset
MN685739 Turkey 2016	MN685739	Turkey	2016	International Dataset
MN685744 Turkey 2017	MN685744	Turkey	2017	International Dataset
MN685747 Turkey 2017	MN685747	Turkey	2017	International Dataset
MN685746 Turkey 2017	MN685746	Turkey	2017	International Dataset
MN685748 Turkey 2017	MN685748	Turkey	2017	International Dataset
MN685751 Turkey 2017	MN685751	Turkey	2017	International Dataset
MN685752 Turkey 2017	MN685752	Turkey	2017	International Dataset
MN685753 Turkey 2017	MN685753	Turkey	2017	International Dataset
MN685754 Turkey 2018	MN685754	Turkey	2018	International Dataset
MN685755 Turkey 2018	MN685755	Turkey	2018	International Dataset
MN685756 Turkey 2018	MN685756	Turkey	2018	International Dataset
MN685757 Turkey 2018	MN685757	Turkey	2018	International Dataset
MN685745 Turkey 2017	MN685745	Turkey	2017	International Dataset
MN685749 Turkey 2017	MN685749	Turkey	2017	International Dataset
MN685750 Turkey 2017	MN685750	Turkey	2017	International Dataset
KP259312 Turkey 2010	KP259312	Turkey	2010	International Dataset
MN685719 Turkey 2014	MN685719	Turkey	2014	International Dataset
MN685720 Turkey 2014	MN685720	Turkey	2014	International Dataset
MN685721 Turkey 2014	MN685721	Turkey	2014	International Dataset
MN685722 Turkey 2014	MN685722	Turkey	2014	International Dataset
MN685723 Turkey 2014	MN685723	Turkey	2014	International Dataset
MN685715 Turkey 2014	MN685715	Turkey	2014	International Dataset
MN685716 Turkey 2014	MN685716	Turkey	2014	International Dataset
MN685717 Turkey 2014	MN685717	Turkey	2014	International Dataset
MN685718 Turkey 2014	MN685718	Turkey	2014	International Dataset
166 Poland 2017	MZ666014	Poland	2017	European Dataset
516 Poland 2018	MZ666028	Poland	2018	European Dataset
583 Poland 2018	MZ666045	Poland	2018	European Dataset
MN004969 Germany 2019	MN004969	Germany	2019	International Dataset
MN685758 Turkey 2018	MN685758	Turkey	2018	International Dataset
MN685759 Turkey 2018	MN685759	Turkey	2018	International Dataset
MN685760 Turkey 2018	MN685760	Turkey	2018	International Dataset
MN685761 Turkey 2018	MN685761	Turkey	2018	International Dataset
MN685762 Turkey 2018	MN685762	Turkey	2018	International Dataset
MN685763 Turkey 2018	MN685763	Turkey	2018	International Dataset
MN685770 Turkey 2019	MN685770	Turkey	2019	International Dataset
MN685771 Turkey 2019	MN685771	Turkey	2019	International Dataset
MN685772 Turkey 2019	MN685772	Turkey	2019	International Dataset
MN685773 Turkey 2019	MN685773	Turkey	2019	International Dataset
1323 Poland 2020	MZ666040	Poland	2020	European Dataset
240 Poland 2018	MZ666018	Poland	2018	European Dataset
243 Poland 2018	MZ666019	Poland	2018	European Dataset
1251 Poland 2020	MZ666058	Poland	2020	European Dataset
1098 Poland 2019	MZ666036	Poland	2019	European Dataset
MN887192 Poland 2018	MN887192	Poland	2018	International Dataset
156 Romania 2017	MZ666086	Romania	2017	European Dataset
483 Romania 2019	MZ666085	Romania	2019	European Dataset
JX173488 Egypt 2012	JX173488	Egypt	2012	International Dataset
MF034379 Egypt 2016	MF034379	Egypt	2016	International Dataset
MF034380 Egypt 2016	MF034380	Egypt	2016	International Dataset
MF034381 Egypt 2016	MF034381	Egypt	2016	International Dataset
MF034382 Egypt 2016	MF034382	Egypt	2016	International Dataset
MT270490 KSA 2019	MT270490	KSA	2019	International Dataset
KU238172 Egypt 2012	KU238172	Egypt	2012	International Dataset
KY805846 Egypt 2014	KY805846	Egypt	2014	International Dataset
MN987231 Egypt 2013	MN987231	Egypt	2013	International Dataset
KU238173 Egypt 2011	KU238173	Egypt	2011	International Dataset
JX173489 Egypt 2012	JX173489	Egypt	2012	International Dataset
224 Poland 2018	MZ666017	Poland	2018	European Dataset
MN887187 Poland 2019	MN887187	Poland	2019	International Dataset
MN651569 Egypt 2019	MN651569	Egypt	2019	International Dataset
MN887186 Poland 2018	MN887186	Poland	2018	International Dataset
1034 Poland 2019	MZ666035	Poland	2019	European Dataset
88 Romania 2017	MZ666084	Romania	2017	European Dataset
MT127407 Israel 2020	MT127407	Israel	2020	International Dataset
KU979006 Egypt 2014	KU979006	Egypt	2014	International Dataset
MN651560 Egypt 2019	MN651560	Egypt	2019	International Dataset
MN651562 Egypt 2019	MN651562	Egypt	2019	International Dataset
MN651568 Egypt 2019	MN651568	Egypt	2019	International Dataset
MN651561 Egypt 2019	MN651561	Egypt	2019	International Dataset
MN651567 Egypt 2019	MN651567	Egypt	2019	International Dataset
MN890132 Egypt 2018	MN890132	Egypt	2018	International Dataset
MN651565 Egypt 2019	MN651565	Egypt	2019	International Dataset
MT081180 Israel 2020	MT081180	Israel	2020	International Dataset
MN890131 Egypt 2018	MN890131	Egypt	2018	International Dataset
MN987230 Egypt 2016	MN987230	Egypt	2016	International Dataset
MN651566 Egypt 2019	MN651566	Egypt	2019	International Dataset
MT127405 Israel 2020	MT127405	Israel	2020	International Dataset
MH745418 Lebanon 2018	MH745418	Lebanon	2018	International Dataset
MH745419 Lebanon 2018	MH745419	Lebanon	2018	International Dataset
MN651563 Egypt 2019	MN651563	Egypt	2019	International Dataset
MT127406 Israel 2020	MT127406	Israel	2020	International Dataset
MT380199 Israel 2020	MT380199	Israel	2020	International Dataset
MN890133 Egypt 2017	MN890133	Egypt	2017	International Dataset
MN890134 Egypt 2017	MN890134	Egypt	2017	International Dataset
MT380198 Israel 2020	MT380198	Israel	2020	International Dataset
AF093796 Israel 1998	AF093796	Israel	1998	International Dataset
AY789962 Israel 1998	AY789962	Israel	1998	International Dataset
MN509314 China 2018	MN509314	China	2018	International Dataset
AY789950 Israel 1996	AY789950	Israel	1996	International Dataset
AY789961 Israel 1998	AY789961	Israel	1998	International Dataset
AY789963 Israel 1998	AY789963	Israel	1998	International Dataset
AY789956 Israel 1997	AY789956	Israel	1997	International Dataset
KC533682 Egypt 2012	KC533682	Egypt	2012	International Dataset
MN262644 Egypt 2018	MN262644	Egypt	2018	International Dataset
MN890127 Egypt 2017	MN890127	Egypt	2017	International Dataset
MN890130 Egypt 2017	MN890130	Egypt	2017	International Dataset
MN890129 Egypt 2017	MN890129	Egypt	2017	International Dataset
MN890128 Egypt 2017	MN890128	Egypt	2017	International Dataset
MH745417 Lebanon 2018	MH745417	Lebanon	2018	International Dataset
KU238174 Egypt 2010	KU238174	Egypt	2010	International Dataset
KU238175 Egypt 2012	KU238175	Egypt	2012	International Dataset
KU238178 Egypt 2014	KU238178	Egypt	2014	International Dataset
KU979007 Egypt 2012	KU979007	Egypt	2012	International Dataset
KU979008 Egypt 2013	KU979008	Egypt	2013	International Dataset
MF034384 Egypt 2016	MF034384	Egypt	2016	International Dataset
MT270492 KSA 2019	MT270492	KSA	2019	International Dataset
MF034372 Egypt 2016	MF034372	Egypt	2016	International Dataset
MF034373 Egypt 2016	MF034373	Egypt	2016	International Dataset
MF034376 Egypt 2016	MF034376	Egypt	2016	International Dataset
MF034377 Egypt 2016	MF034377	Egypt	2016	International Dataset
MF034378 Egypt 2016	MF034378	Egypt	2016	International Dataset
MF034374 Egypt 2016	MF034374	Egypt	2016	International Dataset
MF034385 Egypt 2016	MF034385	Egypt	2016	International Dataset
MF034375 Egypt 2016	MF034375	Egypt	2016	International Dataset
MT270491 KSA 2019	MT270491	KSA	2019	International Dataset
KU238179 Egypt 2015	KU238179	Egypt	2015	International Dataset
MN651564 Egypt 2019	MN651564	Egypt	2019	International Dataset
KU979010 Egypt 2015	KU979010	Egypt	2015	International Dataset
MN082399 Nigeria 2013	MN082399	Nigeria	2013	International Dataset
MN082404 Nigeria 2013	MN082404	Nigeria	2013	International Dataset
MG013972 Iran 2016	MG013972	Iran	2016	International Dataset
MG013973 Iran 2016	MG013973	Iran	2016	International Dataset
MF806470 Iraq 2013	MF806470	Iraq	2013	International Dataset
MF806472 Iraq 2017	MF806472	Iraq	2017	International Dataset
MH747093 Iraq 2017	MH747093	Iraq	2017	International Dataset
MF806476 Iran 2017	MF806476	Iran	2017	International Dataset
MF806474 Iraq 2017	MF806474	Iraq	2017	International Dataset
MF806475 Iraq 2017	MF806475	Iraq	2017	International Dataset
HQ123347 Iran 2010	HQ123347	Iran	2010	International Dataset
HQ123350 Iran 2009	HQ123350	Iran	2009	International Dataset
MG233398 Iran 2015	MG233398	Iran	2015	International Dataset
HQ123344 Iran 2009	HQ123344	Iran	2009	International Dataset
HQ123352 Iran 2009	HQ123352	Iran	2009	International Dataset
HQ123353 Iran 2009	HQ123353	Iran	2009	International Dataset
HQ123345 Iran 2008	HQ123345	Iran	2008	International Dataset
HQ123348 Iran 2009	HQ123348	Iran	2009	International Dataset
KU238176 Iran 2008	KU238176	Iran	2008	International Dataset
HQ123357 Iran 2009	HQ123357	Iran	2009	International Dataset
HQ123358 Iran 2009	HQ123358	Iran	2009	International Dataset
MT270488 KSA 2019	MT270488	KSA	2019	International Dataset
AY091552 Israel 1999	AY091552	Israel	1999	International Dataset
AY279533 Israel 2000	AY279533	Israel	2000	International Dataset
AF395531 Egypt 1998	AF395531	Egypt	1998	International Dataset

## Sheet: HVR3
SeqName	Acc.Number	Country	Year	Dataset
1017 Poland 2019	MZ666061	Poland	2019	European Dataset
1018 Poland 2019	MZ666034	Poland	2019	European Dataset
1034 Poland 2019	MZ666035	Poland	2019	European Dataset
1036 Poland 2019	MZ666060	Poland	2019	European Dataset
104 Poland 2017	MZ666012	Poland	2017	European Dataset
1098 Poland 2019	MZ666036	Poland	2019	European Dataset
1101 Poland 2019	MZ666037	Poland	2019	European Dataset
1148 Poland 2020	MZ666038	Poland	2020	European Dataset
1170 Poland 2020	MZ666039	Poland	2020	European Dataset
12 Poland 2017	MZ666005	Poland	2017	European Dataset
1205 Poland 2020	MZ666059	Poland	2020	European Dataset
1251 Poland 2020	MZ666058	Poland	2020	European Dataset
1305 Poland 2020	MZ666041	Poland	2020	European Dataset
1323 Poland 2020	MZ666040	Poland	2020	European Dataset
1330 Poland 2020	MZ666042	Poland	2020	European Dataset
1353 Poland 2020	MZ666043	Poland	2020	European Dataset
1360 Poland 2020	MZ666075	Poland	2020	European Dataset
1428 Poland 2020	MZ666074	Poland	2020	European Dataset
1440 Poland 2020	MZ666006	Poland	2020	European Dataset
147 Poland 2017	MZ666013	Poland	2017	European Dataset
1482 Poland 2020	MZ666052	Poland	2020	European Dataset
166 Poland 2017	MZ666014	Poland	2017	European Dataset
169 Poland 2017	MZ666015	Poland	2017	European Dataset
182 Poland 2017	MZ666016	Poland	2017	European Dataset
204 Poland 2018	MZ666069	Poland	2018	European Dataset
224 Poland 2018	MZ666017	Poland	2018	European Dataset
240 Poland 2018	MZ666018	Poland	2018	European Dataset
781 Romania 2020	MZ666076	Romania	2020	European Dataset
732 Romania 2020	MZ666077	Romania	2020	European Dataset
752 Romania 2020	MZ666078	Romania	2020	European Dataset
1 Romania 2016	MZ666079	Romania	2016	European Dataset
35 Romania 2017	MZ666080	Romania	2017	European Dataset
50 Romania 2017	MZ666081	Romania	2017	European Dataset
66 Romania 2017	MZ666082	Romania	2017	European Dataset
86 Romania 2017	MZ666083	Romania	2017	European Dataset
243 Poland 2018	MZ666019	Poland	2018	European Dataset
319 Poland 2018	MZ666020	Poland	2018	European Dataset
34 Poland 2017	MZ666070	Poland	2017	European Dataset
371 Poland 2018	MZ666021	Poland	2018	European Dataset
409 Poland 2018	MZ666053	Poland	2018	European Dataset
MF101744 Romania 2016	MF101744	Romania	2016	International Dataset
410 Poland 2018	MZ666054	Poland	2018	European Dataset
415 Poland 2018	MZ666022	Poland	2018	European Dataset
427 Poland 2018	MZ666023	Poland	2018	European Dataset
43 Poland 2017	MZ666004	Poland	2017	European Dataset
431 Poland 2018	MZ666024	Poland	2018	European Dataset
433 Poland 2018	MZ666025	Poland	2018	European Dataset
440 Poland 2018	MZ666026	Poland	2018	European Dataset
444 Poland 2018	MZ666027	Poland	2018	European Dataset
494 Poland 2018	MZ666068	Poland	2018	European Dataset
516 Poland 2018	MZ666028	Poland	2018	European Dataset
523 Poland 2018	MZ666056	Poland	2018	European Dataset
569 Poland 2018	MZ666044	Poland	2018	European Dataset
583 Poland 2018	MZ666045	Poland	2018	European Dataset
584 Poland 2018	MZ666071	Poland	2018	European Dataset
586 Poland 2018	MZ666067	Poland	2018	European Dataset
592 Poland 2018	MZ666073	Poland	2018	European Dataset
599 Poland 2018	MZ666046	Poland	2018	European Dataset
617 Poland 2018	MZ666029	Poland	2018	European Dataset
156 Romania 2017	MZ666086	Romania	2017	European Dataset
642 Poland 2018	MZ666030	Poland	2018	European Dataset
643 Poland 2018	MZ666072	Poland	2018	European Dataset
88 Romania 2017	MZ666066	Romania	2017	European Dataset
661 Poland 2018	MZ666066	Poland	2018	European Dataset
666 Poland 2018	MZ666065	Poland	2018	European Dataset
667 Poland 2018	MZ666064	Poland	2018	European Dataset
675 Poland 2018	MZ666047	Poland	2018	European Dataset
677 Poland 2018	MZ666031	Poland	2018	European Dataset
682 Poland 2018	MZ666063	Poland	2018	European Dataset
684 Poland 2018	MZ666062	Poland	2018	European Dataset
708 Poland 2018	MZ666048	Poland	2018	European Dataset
714 Poland 2018	MZ666049	Poland	2018	European Dataset
724 Poland 2018	MZ666050	Poland	2018	European Dataset
73 Poland 2017	MZ666010	Poland	2017	European Dataset
834 Poland 2019	MZ666051	Poland	2019	European Dataset
91 Poland 2017	MZ666009	Poland	2017	European Dataset
94 Poland 2017	MZ666007	Poland	2017	European Dataset
955 Poland 2019	MZ666032	Poland	2019	European Dataset
958 Poland 2019	MZ666055	Poland	2019	European Dataset
96 Poland 2017	MZ666008	Poland	2017	European Dataset
978 Poland 2019	MZ666057	Poland	2019	European Dataset
98 Poland 2017	MZ666011	Poland	2017	European Dataset
992 Poland 2019	MZ666033	Poland	2019	European Dataset
KY028743 Poland 2015	KY028743	Poland	2015	International Dataset
KY028744 Poland 2016	KY028744	Poland	2016	International Dataset
KY028745 Poland 2016	KY028745	Poland	2016	International Dataset
KY028746 Poland 2016	KY028746	Poland	2016	International Dataset
KY028747 Poland 2016	KY028747	Poland	2016	International Dataset
KY028748 Poland 2016	KY028748	Poland	2016	International Dataset
KY047602 Poland 2016	KY047602	Poland	2016	International Dataset
MK581207 Poland 2016	MK581207	Poland	2016	International Dataset
MK581208 Poland 2017	MK581208	Poland	2017	International Dataset
MN887172 Poland 2016	MN887172	Poland	2016	International Dataset
MN887173 Poland 2016	MN887173	Poland	2016	International Dataset
MN887174 Poland 2017	MN887174	Poland	2017	International Dataset
MN887175 Poland 2017	MN887175	Poland	2017	International Dataset
MN887176 Poland 2017	MN887176	Poland	2017	International Dataset
MN887177 Poland 2017	MN887177	Poland	2017	International Dataset
MN887178 Poland 2017	MN887178	Poland	2017	International Dataset
MN887179 Poland 2017	MN887179	Poland	2017	International Dataset
MN887180 Poland 2017	MN887180	Poland	2017	International Dataset
483 Romania 2019	MZ666085	Romania	2019	European Dataset
EU780077 Israel 2006	EU780077	Israel	2006	International Dataset
JX173488 Egypt 2012	JX173488	Egypt	2012	International Dataset
KF007926 Libya 2012	KF007926	Libya	2012	International Dataset
KF007927 Libya 2012	KF007927	Libya	2012	International Dataset
KP259312 Turkey 2010	KP259312	Turkey	2010	International Dataset
MF034379 Egypt 2016	MF034379	Egypt	2016	International Dataset
MF034382 Egypt 2016	MF034382	Egypt	2016	International Dataset
MH449644 KSA 2012	MH449644	KSA	2012	International Dataset
MN685714 Turkey 2014	MN685714	Turkey	2014	International Dataset
MN685715 Turkey 2014	MN685715	Turkey	2014	International Dataset
MN685716 Turkey 2014	MN685716	Turkey	2014	International Dataset
MN685717 Turkey 2014	MN685717	Turkey	2014	International Dataset
MN685718 Turkey 2014	MN685718	Turkey	2014	International Dataset
MN685719 Turkey 2014	MN685719	Turkey	2014	International Dataset
MN685720 Turkey 2014	MN685720	Turkey	2014	International Dataset
MN685721 Turkey 2014	MN685721	Turkey	2014	International Dataset
MN685722 Turkey 2014	MN685722	Turkey	2014	International Dataset
MN685723 Turkey 2014	MN685723	Turkey	2014	International Dataset
MN685724 Turkey 2015	MN685724	Turkey	2015	International Dataset
MN685725 Turkey 2015	MN685725	Turkey	2015	International Dataset
MN685726 Turkey 2015	MN685726	Turkey	2015	International Dataset
MN685727 Turkey 2015	MN685727	Turkey	2015	International Dataset
MN685728 Turkey 2015	MN685728	Turkey	2015	International Dataset
MN685729 Turkey 2015	MN685729	Turkey	2015	International Dataset
MN685730 Turkey 2015	MN685730	Turkey	2015	International Dataset
MN685731 Turkey 2015	MN685731	Turkey	2015	International Dataset
MN685732 Turkey 2015	MN685732	Turkey	2015	International Dataset
MN685733 Turkey 2015	MN685733	Turkey	2015	International Dataset
MN685734 Turkey 2016	MN685734	Turkey	2016	International Dataset
MN685735 Turkey 2016	MN685735	Turkey	2016	International Dataset
MN685736 Turkey 2016	MN685736	Turkey	2016	International Dataset
MN685737 Turkey 2016	MN685737	Turkey	2016	International Dataset
MN685738 Turkey 2016	MN685738	Turkey	2016	International Dataset
MN685739 Turkey 2016	MN685739	Turkey	2016	International Dataset
MN685740 Turkey 2016	MN685740	Turkey	2016	International Dataset
MN685741 Turkey 2016	MN685741	Turkey	2016	International Dataset
MN685742 Turkey 2016	MN685742	Turkey	2016	International Dataset
MN685743 Turkey 2016	MN685743	Turkey	2016	International Dataset
MN685744 Turkey 2017	MN685744	Turkey	2017	International Dataset
MN685745 Turkey 2017	MN685745	Turkey	2017	International Dataset		Conteggio di SeqName	Etichette di colonna
MN685746 Turkey 2017	MN685746	Turkey	2017	International Dataset		Etichette di riga	Afghanistan	China	Egypt	Iran	Iraq	Israel	KSA	Kurdistan	Libya	Oman	Poland	Romania	Syria	Turkey	Totale complessivo
MN685747 Turkey 2017	MN685747	Turkey	2017	International Dataset		1998						1									1
MN685748 Turkey 2017	MN685748	Turkey	2017	International Dataset		2001			1												1
MN685749 Turkey 2017	MN685749	Turkey	2017	International Dataset		2006						1									1
MN685750 Turkey 2017	MN685750	Turkey	2017	International Dataset		2008				1	1										2
MN685751 Turkey 2017	MN685751	Turkey	2017	International Dataset		2010			1	12										1	14
MN685752 Turkey 2017	MN685752	Turkey	2017	International Dataset		2011			1	4											5
MN685753 Turkey 2017	MN685753	Turkey	2017	International Dataset		2012			6	1			1	2	12	2					24
MN685754 Turkey 2018	MN685754	Turkey	2018	International Dataset		2013			2	2			4	1							9
MN685755 Turkey 2018	MN685755	Turkey	2018	International Dataset		2014			3	9	2		1							10	25
MN685756 Turkey 2018	MN685756	Turkey	2018	International Dataset		2015			2	18	4						1			10	35
MN685757 Turkey 2018	MN685757	Turkey	2018	International Dataset		2016	1		14	7							12	2		10	46
MN685758 Turkey 2018	MN685758	Turkey	2018	International Dataset		2017	2		6	1							21	6		10	46
MN685759 Turkey 2018	MN685759	Turkey	2018	International Dataset		2018		1	3	14							43		3	10	74
MN685760 Turkey 2018	MN685760	Turkey	2018	International Dataset		2019			10	2			3				14	1	3	10	43
MN685761 Turkey 2018	MN685761	Turkey	2018	International Dataset		2020											12	3			15
MN685762 Turkey 2018	MN685762	Turkey	2018	International Dataset		Totale complessivo	3	1	49	71	7	2	9	3	12	2	103	12	6	61	341
MN685763 Turkey 2018	MN685763	Turkey	2018	International Dataset
MN685764 Turkey 2019	MN685764	Turkey	2019	International Dataset
MN685765 Turkey 2019	MN685765	Turkey	2019	International Dataset
MN685766 Turkey 2019	MN685766	Turkey	2019	International Dataset
MN685767 Turkey 2019	MN685767	Turkey	2019	International Dataset
MN685768 Turkey 2019	MN685768	Turkey	2019	International Dataset
MN685769 Turkey 2019	MN685769	Turkey	2019	International Dataset
MN685770 Turkey 2019	MN685770	Turkey	2019	International Dataset
MN685771 Turkey 2019	MN685771	Turkey	2019	International Dataset
MN685772 Turkey 2019	MN685772	Turkey	2019	International Dataset
MN685773 Turkey 2019	MN685773	Turkey	2019	International Dataset
MN887181 Poland 2018	MN887181	Poland	2018	International Dataset
MN887182 Poland 2018	MN887182	Poland	2018	International Dataset
MN887183 Poland 2018	MN887183	Poland	2018	International Dataset
MN887184 Poland 2018	MN887184	Poland	2018	International Dataset
MN887185 Poland 2018	MN887185	Poland	2018	International Dataset
MN887186 Poland 2018	MN887186	Poland	2018	International Dataset
MT270490 KSA 2019	MT270490	KSA	2019	International Dataset
MN887187 Poland 2019	MN887187	Poland	2019	International Dataset
JX174183 Egypt 2001	JX174183	Egypt	2001	International Dataset
MF034380 Egypt 2016	MF034380	Egypt	2016	International Dataset
MK850426 Iran 2019	MK850426	Iran	2019	International Dataset
MN887188 Poland 2019	MN887188	Poland	2019	International Dataset
KF153243 Kurdistan 2012	KF153243	Kurdistan	2012	International Dataset
KU143884 Iraq 2015	KU143884	Iraq	2015	International Dataset
KU143883 Iraq 2015	KU143883	Iraq	2015	International Dataset
KX578834 Iran 2015	KX578834	Iran	2015	International Dataset
KX702161 Iran 2016	KX702161	Iran	2016	International Dataset
MF322833 Iran 2015	MF322833	Iran	2015	International Dataset
KX578832 Iran 2015	KX578832	Iran	2015	International Dataset
KP310022 Iran 2010	KP310022	Iran	2010	International Dataset
KP310023 Iran 2011	KP310023	Iran	2011	International Dataset
KP310024 Iran 2012	KP310024	Iran	2012	International Dataset
KR869776 Iran 2014	KR869776	Iran	2014	International Dataset
KT583587 Iran 2014	KT583587	Iran	2014	International Dataset
KT583588 Iran 2014	KT583588	Iran	2014	International Dataset
KT583590 Iran 2015	KT583590	Iran	2015	International Dataset
KT583593 Iran 2014	KT583593	Iran	2014	International Dataset
KU143885 Iraq 2014	KU143885	Iraq	2014	International Dataset
KU143887 Iraq 2015	KU143887	Iraq	2015	International Dataset
KU143889 Iraq 2015	KU143889	Iraq	2015	International Dataset
KU143892 Iraq 2014	KU143892	Iraq	2014	International Dataset
KX578827 Iran 2014	KX578827	Iran	2014	International Dataset
KX578831 Iran 2014	KX578831	Iran	2014	International Dataset
KX702150 Iran 2015	KX702150	Iran	2015	International Dataset
KX702153 Iran 2015	KX702153	Iran	2015	International Dataset
KX702154 Iran 2015	KX702154	Iran	2015	International Dataset
KX702155 Iran 2015	KX702155	Iran	2015	International Dataset
KX702158 Iran 2015	KX702158	Iran	2015	International Dataset
KX702160 Iran 2015	KX702160	Iran	2015	International Dataset
MF322829 Iran 2015	MF322829	Iran	2015	International Dataset
MF322831 Iran 2015	MF322831	Iran	2015	International Dataset
MF322839 Iran 2016	MF322839	Iran	2016	International Dataset
MF322846 Iran 2017	MF322846	Iran	2017	International Dataset
MF322853 Afghanistan 2017	MF322853	Afghanistan	2017	International Dataset
MF322867 Afghanistan 2016	MF322867	Afghanistan	2016	International Dataset
MF806471 Kurdistan 2013	MF806471	Kurdistan	2013	International Dataset
MG013972 Iran 2016	MG013972	Iran	2016	International Dataset
MG013973 Iran 2016	MG013973	Iran	2016	International Dataset
MN794030 Iran 2018	MN794030	Iran	2018	International Dataset
MN794031 Iran 2018	MN794031	Iran	2018	International Dataset
MN794032 Iran 2018	MN794032	Iran	2018	International Dataset
MN794036 Iran 2018	MN794036	Iran	2018	International Dataset
MN794041 Iran 2018	MN794041	Iran	2018	International Dataset
MN794042 Iran 2018	MN794042	Iran	2018	International Dataset
MN794043 Iran 2018	MN794043	Iran	2018	International Dataset
MN794044 Iran 2018	MN794044	Iran	2018	International Dataset
MT010127 Syria 2019	MT010127	Syria	2019	International Dataset
MT010128 Syria 2019	MT010128	Syria	2019	International Dataset
MT010129 Syria 2018	MT010129	Syria	2018	International Dataset
MT010135 Syria 2018	MT010135	Syria	2018	International Dataset
KP310027 Iran 2013	KP310027	Iran	2013	International Dataset
KY001923 Iran 2013	KY001923	Iran	2013	International Dataset
MN794039 Iran 2018	MN794039	Iran	2018	International Dataset
MN794045 Iran 2018	MN794045	Iran	2018	International Dataset
KX702157 Iran 2016	KX702157	Iran	2016	International Dataset
MG233398 Iran 2015	MG233398	Iran	2015	International Dataset
MN794029 Iran 2018	MN794029	Iran	2018	International Dataset
MN794047 Iran 2018	MN794047	Iran	2018	International Dataset
MF322854 Afghanistan 2017	MF322854	Afghanistan	2017	International Dataset
MT010126 Syria 2019	MT010126	Syria	2019	International Dataset
KF153245 Kurdistan 2012	KF153245	Kurdistan	2012	International Dataset
MK850429 Iran 2019	MK850429	Iran	2019	International Dataset
MN509314 China 2018	MN509314	China	2018	International Dataset
MN794033 Iran 2018	MN794033	Iran	2018	International Dataset
MN794046 Iran 2018	MN794046	Iran	2018	International Dataset
KT583600 Iran 2015	KT583600	Iran	2015	International Dataset
KX702156 Iran 2016	KX702156	Iran	2016	International Dataset
KT583586 Iran 2014	KT583586	Iran	2014	International Dataset
KX578826 Iran 2015	KX578826	Iran	2015	International Dataset
KT583599 Iran 2015	KT583599	Iran	2015	International Dataset
KJ206465 Oman 2012	KJ206465	Oman	2012	International Dataset
MN887189 Poland 2016	MN887189	Poland	2016	International Dataset
MN887190 Poland 2016	MN887190	Poland	2016	International Dataset
MN887191 Poland 2016	MN887191	Poland	2016	International Dataset
KX578829 Iran 2014	KX578829	Iran	2014	International Dataset
KY001925 Iran 2015	KY001925	Iran	2015	International Dataset
KY001928 Iran 2016	KY001928	Iran	2016	International Dataset
MT010134 Syria 2018	MT010134	Syria	2018	International Dataset
MH648727 KSA 2014	MH648727	KSA	2014	International Dataset
MN887192 Poland 2018	MN887192	Poland	2018	International Dataset
AF093796 Israel 1998	AF093796	Israel	1998	International Dataset
JX173489 Egypt 2012	JX173489	Egypt	2012	International Dataset
KU979010 Egypt 2015	KU979010	Egypt	2015	International Dataset
MF034381 Egypt 2016	MF034381	Egypt	2016	International Dataset
MN651568 Egypt 2019	MN651568	Egypt	2019	International Dataset
MN887193 Poland 2019	MN887193	Poland	2019	International Dataset
JX909280 Iran 2011	JX909280	Iran	2011	International Dataset
JX909282 Iran 2011	JX909282	Iran	2011	International Dataset
GQ281656 Iraq 2008	GQ281656	Iraq	2008	International Dataset
JN600612 Iran 2010	JN600612	Iran	2010	International Dataset
JN792551 Iran 2010	JN792551	Iran	2010	International Dataset
JN792559 Iran 2010	JN792559	Iran	2010	International Dataset
KT583583 Iran 2014	KT583583	Iran	2014	International Dataset
KT583584 Iran 2015	KT583584	Iran	2015	International Dataset
MH648722 KSA 2013	MH648722	KSA	2013	International Dataset
JN792555 Iran 2010	JN792555	Iran	2010	International Dataset
JN792556 Iran 2010	JN792556	Iran	2010	International Dataset
KP310017 Iran 2010	KP310017	Iran	2010	International Dataset
MH648723 KSA 2013	MH648723	KSA	2013	International Dataset
JN792552 Iran 2010	JN792552	Iran	2010	International Dataset
KP310018 Iran 2011	KP310018	Iran	2011	International Dataset
JN792554 Iran 2010	JN792554	Iran	2010	International Dataset
JN792562 Iran 2010	JN792562	Iran	2010	International Dataset
JN792558 Iran 2010	JN792558	Iran	2010	International Dataset
MH648720 KSA 2013	MH648720	KSA	2013	International Dataset
MH648726 KSA 2013	MH648726	KSA	2013	International Dataset
MF034385 Egypt 2016	MF034385	Egypt	2016	International Dataset
KC533682 Egypt 2012	KC533682	Egypt	2012	International Dataset
KJ206443 Oman 2012	KJ206443	Oman	2012	International Dataset
MF034376 Egypt 2016	MF034376	Egypt	2016	International Dataset
MF034377 Egypt 2016	MF034377	Egypt	2016	International Dataset
MF034378 Egypt 2016	MF034378	Egypt	2016	International Dataset
KF007928 Libya 2012	KF007928	Libya	2012	International Dataset
KU238172 Egypt 2012	KU238172	Egypt	2012	International Dataset
KU238175 Egypt 2012	KU238175	Egypt	2012	International Dataset
KY805846 Egypt 2014	KY805846	Egypt	2014	International Dataset
KF007922 Libya 2012	KF007922	Libya	2012	International Dataset
KF007924 Libya 2012	KF007924	Libya	2012	International Dataset
KF007929 Libya 2012	KF007929	Libya	2012	International Dataset
KF007931 Libya 2012	KF007931	Libya	2012	International Dataset
KF007933 Libya 2012	KF007933	Libya	2012	International Dataset
KU238173 Egypt 2011	KU238173	Egypt	2011	International Dataset
KU238174 Egypt 2010	KU238174	Egypt	2010	International Dataset
MF034374 Egypt 2016	MF034374	Egypt	2016	International Dataset
KU238178 Egypt 2014	KU238178	Egypt	2014	International Dataset
KU979006 Egypt 2014	KU979006	Egypt	2014	International Dataset
KU979008 Egypt 2013	KU979008	Egypt	2013	International Dataset
MN987231 Egypt 2013	MN987231	Egypt	2013	International Dataset
KU238179 Egypt 2015	KU238179	Egypt	2015	International Dataset
MN651569 Egypt 2019	MN651569	Egypt	2019	International Dataset
MF034373 Egypt 2016	MF034373	Egypt	2016	International Dataset
KU979007 Egypt 2012	KU979007	Egypt	2012	International Dataset
MF034372 Egypt 2016	MF034372	Egypt	2016	International Dataset
MF034375 Egypt 2016	MF034375	Egypt	2016	International Dataset
MT270491 KSA 2019	MT270491	KSA	2019	International Dataset
KF007923 Libya 2012	KF007923	Libya	2012	International Dataset
KF007925 Libya 2012	KF007925	Libya	2012	International Dataset
KF007930 Libya 2012	KF007930	Libya	2012	International Dataset
KF007932 Libya 2012	KF007932	Libya	2012	International Dataset
MN651565 Egypt 2019	MN651565	Egypt	2019	International Dataset
MN262644 Egypt 2018	MN262644	Egypt	2018	International Dataset
MF034384 Egypt 2016	MF034384	Egypt	2016	International Dataset
MT270492 KSA 2019	MT270492	KSA	2019	International Dataset
MN651560 Egypt 2019	MN651560	Egypt	2019	International Dataset
MN651561 Egypt 2019	MN651561	Egypt	2019	International Dataset
MN651562 Egypt 2019	MN651562	Egypt	2019	International Dataset
MN651566 Egypt 2019	MN651566	Egypt	2019	International Dataset
MN651567 Egypt 2019	MN651567	Egypt	2019	International Dataset
MN890127 Egypt 2017	MN890127	Egypt	2017	International Dataset
MN890128 Egypt 2017	MN890128	Egypt	2017	International Dataset
MN890131 Egypt 2018	MN890131	Egypt	2018	International Dataset
MN987230 Egypt 2016	MN987230	Egypt	2016	International Dataset
MN651564 Egypt 2019	MN651564	Egypt	2019	International Dataset
MN890129 Egypt 2017	MN890129	Egypt	2017	International Dataset
MN890132 Egypt 2018	MN890132	Egypt	2018	International Dataset
MN651563 Egypt 2019	MN651563	Egypt	2019	International Dataset
MN890133 Egypt 2017	MN890133	Egypt	2017	International Dataset
MN890134 Egypt 2017	MN890134	Egypt	2017	International Dataset
MN890130 Egypt 2017	MN890130	Egypt	2017	International Dataset
JN600611 Iran 2010	JN600611	Iran	2010	International Dataset
KU238176 Iran 2008	KU238176	Iran	2008	International Dataset
